# Supplementary material for: Mapping the diagnostic odyssey of congenital disorders of glycosylation (CDG): insights from the community
Source: Orphanet J Rare Dis. 2024 Nov 1;19:407. doi: 10.1186/s13023-024-03389-2 (PMC11529564; doi:10.1186/s13023-024-03389-2)
Supplement: Supplementary file 3 — Supplementary Material 3 [file 13023_2024_3389_MOESM3_ESM.xlsx]

## Sheet: Socio-Clinico Characterization
Additional File 3 - Socio-Clinical factors and diagnostic experiences of CDG patients and their families
Defect	CDG	Number of participants									Respondents Qualifications								Country																											Amount of time to get the definitive diagnosis
				Respondents Age					Respondents Gender										North America		Northern Europe			Western Europe						Eastern Europe			Southern Europe				Latin America
		n	%	25 - 34	35 - 44	45 - 54	55 - 65	Above	Female	Male	> High school	High School	Associates of Applied Science Degree	Bachelor's	Master's	PhD	MD	Other	United States of America	Canada	Estonia	Finland	Sweden	France	Netherlands	Switzerland	Germany	Belgium	United Kingdom	Romania	Poland	Georgia	Italy	Portugal	Spain	Cyprus	Brazil	Argentina	Mexico	Colombia	Australia	South Africa	Armenia	New Zealand	Iran	< 3 months	3 - 6 months	7 - 12 months	1 - 3 years
N-linked glycosylation defects	PMM2-CDG	89	55.6	15	40	24	7	3	75	14	3	20	1	35	21	3	-	6	22	-	1	1	3	3	3	2	-	-	4	-	-	1	7	2	14	1	15	2	-	1	5	-	1	1	-	10	16	19	24
	ALG6-CDG	12	7.5	-	6	4	2	-	12	-	-	1	-	4	4	1	-	2	2	2	-	-	-	-	2	-	-	-	-	-	-	-	3	-	-	-	-	-	-	-	-	3	-	-	-	4	1	3	-
	ALG1-CDG	6	3.8	5	-	-	1	-	6	-	-	-	-	2	2	-	-	2	2	-	-	-	-	-	-	-	-	-	-	-	-	-	-	-	2	-	-	-	2	-	-	-	-	-	-	1	1	-	3
	ALG13-CDG	4	2.6	-	3	1	-	-	4	-	-	-	1	2	1	-	-	-	3	-	-	-	-	-	-	-	-	-	-	-	-	-	-	-	-	-	-	-	-	-	-	1	-	-	-	1	-	-	2
	SSR4-CDG	3	1.9	1	1	-	1	-	3	-	-	-	-	1	1	1	-	-	-	2	-	-	-	-	-	-	-	-	-	-	-	-	-	-	-	-	1	-	-	-	-	-	-	-	-	-	1	-	-
	ALG12-CDG	2	1.3	-	-	2	-	-	2	-	1	-	-	-	-	1	-	-	-	-	-	-	-	-	-	-	-	-	-	-	-	-	2	-	-	-	-	-	-	-	-	-	-	-	-	-	-	-	2
	MAN1B1-CDG	2	1.3	1	1	-	-	-	2	-	-	1	-	1	-	-	-	-	1	-	-	-	-	-	-	-	-	-	1	-	-	-	-	-	-	-	-	-	-	-	-	-	-	-	-	-	-	-	1
	ALG11-CDG	1	0.6	-	-	1	-	-	1	-	-	-	-	1	-	-	-	-	-	-	-	-	-	-	-	-	-	-	1	-	-	-	-	-	-	-	-	-	-	-	-	-	-	-	-	-	-	-	-
	ALG3-CDG	1	0.6	-	-	-	1	-	1	-	-	-	1	-	-	-	-	-	1	-	-	-	-	-	-	-	-	-	-	-	-	-	-	-	-	-	-	-	-	-	-	-	-	-	-	-	-	-	-
	DDOST-CDG	1	0.6	-	-	-	-	1	1	-	-	-	-	1	-	-	-	-	1	-	-	-	-	-	-	-	-	-	-	-	-	-	-	-	-	-	-	-	-	-	-	-	-	-	-	-	-	-	-
	DPAGT1-CDG	1	0.6	-	-	1	-	-	1	-	-	1	-	-	-	-	-	-	-	-	-	-	-	-	-	-	-	-	-	-	-	-	-	-	-	-	-	-	1	-	-	-	-	-	-	-	-	-	-
	FUT8-CDG	1	0.6	-	1	-	-	-	1	-	-	-	-	-	-	1	-	-	-	-	-	-	-	-	-	-	-	-	-	-	-	-	-	-	-	-	1	-	-	-	-	-	-	-	-	-	-	-	-
	MOGS-CDG	1	0.6	-	1	-	-	-	1	-	-	-	-	-	1	-	-	-	-	-	-	-	-	-	-	-	-	-	-	-	-	-	-	-	-	-	1	-	-	-	-	-	-	-	-	-	1	-	-
	MPI-CDG	1	0.6	-	1	-	-	-	1	-	-	-	-	-	-	-	-	1	1	-	-	-	-	-	-	-	-	-	-	-	-	-	-	-	-	-	-	-	-	-	-	-	-	-	-	-	-	1	-
	RFT1-CDG	1	0.6	-	1	-	-	-	-	1	-	-	-	-	1	-	-	-	-	-	-	-	-	-	-	-	-	-	-	-	-	-	-	-	1	-	-	-	-	-	-	-	-	-	-	-	1	-	-
	SSR3-CDG	1	0.6	-	-	1	-	-	1	-	-	-	-	1	-	-	-	-	-	-	-	-	-	-	-	-	-	-	-	-	-	-	-	-	-	-	1	-	-	-	-	-	-	-	-	-	-	-	-
GPI biosynthesis defects	PIGA-CDG	9	5.6	3	5	1	-	-	7	2	-	1	-	5	2	-	-	1	1	-	-	-	-	-	-	-	-	-	1	1	-	-	2	-	-	-	2	-	2	-	-	-	-	-	-	1	1	-	6
	PIGN-CDG	7	4.4	2	4	1	-	-	7	-	-	2	-	3	2	-	-	-	4	-	-	-	-	1	-	-	-	-	-	-	-	-	-	-	-	-	2	-	-	-	-	-	-	-	-	-	1	3	2
	GPAA1-CDG	1	0.6	1	-	-	-	-	1	-	-	1	-	-	-	-	-	-	-	-	-	-	-	-	-	-	-	-	-	-	-	-	-	-	-	-	1	-	-	-	-	-	-	-	-	-	-	-	1
	PGAP3-CDG	1	0.6	-	-	-	1	-	1	-	-	-	-	-	1	-	-	-	1	-	-	-	-	-	-	-	-	-	-	-	-	-	-	-	-	-	-	-	-	-	-	-	-	-	-	1	-	-	-
	PIGW-CDG	1	0.6	1	-	-	-	-	1	-	-	-	-	1	-	-	-	-	-	-	-	-	-	-	-	-	-	-	1	-	-	-	-	-	-	-	-	-	-	-	-	-	-	-	-	-	-	1	-
Multiple glycosylation pathways defects (OTHER)	SLC35A2-CDG	4	2.6	2	1	1	-	-	3	1	-	1	-	3	-	-	-	-	1	1	-	-	-	-	-	-	-	-	-	-	-	-	1	1	-	-	-	-	-	-	-	-	-	-	-	-	1	2	-
	COG6-CDG	2	1.3	-	-	-	1	1	2	-	-	-	-	2	-	-	-	-	1	-	-	-	-	-	-	-	-	-	-	-	-	-	-	-	-	-	1	-	-	-	-	-	-	-	-	1	-	-	1
	PGM1-CDG	2	1.3	-	2	-	-	-	1	1	-	2	-	-	-	-	-	-	-	-	-	-	-	-	-	-	-	-	-	-	-	-	-	2	-	-	-	-	-	-	-	-	-	-	-	-	-	-	-
	CAD-CDG	1	0.6	-	1	-	-	-	1	-	-	-	-	-	1	-	-	-	1	-	-	-	-	-	-	-	-	-	-	-	-	-	-	-	-	-	-	-	-	-	-	-	-	-	-	-	-	-	1
	COG8-CDG	1	0.6	-	-	1	-	-	1	-	-	1	-	-	-	-	-	-	-	-	-	-	-	-	-	-	-	-	-	-	-	-	-	-	1	-	-	-	-	-	-	-	-	-	-	-	-	-	1
	DHDDS-CDG	1	0.6	-	1	-	-	-	1	-	-	-	1	-	-	-	-	-	1	-	-	-	-	-	-	-	-	-	-	-	-	-	-	-	-	-	-	-	-	-	-	-	-	-	-	-	-	-	-
	DPM1-CDG	1	0.6	-	1	-	-	-	1	-	-	-	-	1	-	-	-	-	-	-	-	-	-	-	-	-	-	-	-	-	-	-	-	-	-	-	1	-	-	-	-	-	-	-	-	-	-	-	1
	GMPPB-CDG	1	0.6	-	-	1	-	-	1	-	-	-	-	-	1	-	-	-	1	-	-	-	-	-	-	-	-	-	-	-	-	-	-	-	-	-	-	-	-	-	-	-	-	-	-	-	-	1	-
	NANS-CDG	1	0.6	-	-	1	-	-	1	-	-	1	-	-	-	-	-	-	-	-	-	-	-	-	1	-	-	-	-	-	-	-	-	-	-	-	-	-	-	-	-	-	-	-	-	-	-	-	-
	All-CDG	160	100	31	70	40	14	5	141	19	4	32	4	63	38	7	-	12	44	5	1	1	3	4	6	2	-	-	8	1	-	1	15	5	18	1	26	2	5	1	5	4	1	1	-	19	24	30	45
	Professionals	35	-	7	10	10	5	2	22	12	-	-	-	1	7	24	4	3	9	1	-	-	1	-	-	-	2	2	1	-	1	1	2	3	4	-	1	2	-	-	1	2	-	-	2	-	4	4	9
[truncated: 8 more columns]
