# Supplementary material for: Mapping the diagnostic odyssey of congenital disorders of glycosylation (CDG): insights from the community
Source: Orphanet J Rare Dis. 2024 Nov 1;19:407. doi: 10.1186/s13023-024-03389-2 (PMC11529564; doi:10.1186/s13023-024-03389-2)
Supplement: Supplementary file 4 — Supplementary Material 4 [file 13023_2024_3389_MOESM4_ESM.xlsx]

## Sheet: SymptomOnset
Additional file 4 - Symptom Onset, Prevalence, and Timing in CDG
Groups	CDG	Number of participants	Reported Onset of Symptoms
			Hypotonia			Poor growth			Failure to thrive			Developmental Disabilities			Liver Disease/and or elevated liver enzymes			Blood Abnormalities			Strabismus			Seizures			Stroke-like episodes			Heart problems			Ataxia			Dysarthria			Bone manifestations			Abnormal brain imaging			Abnormal lab tests			Recurrent infections
			n	%	Group %	n	%	Group %	n	%	Group %	n	%	Group %	n	%	Group %	n	%	Group %	n	%	Group %	n	%	Group %	n	%	Group %	n	%	Group %	n	%	Group %	n	%	Group %	n	%	Group %	n	%	Group %	n	%	Group %	n	%
PMM2-CDG	PMM2-CDG	89	78	-	87.6	37	-	41.6	33	-	37.1	73	-	82	18	-	20.2	2	-	2.2	61	-	68.5	10	-	11.2	6	-	6.7	6	-	6.7	49	-	55.1	14	-	15.7	8	-	9	24	-	27	18	-	20.2	11	-
non-PMM2-CDG	ALG6-CDG	12	11	91.7	76.1	-	-	19.7	2	16.7	19.7	10	83.3	67.6	1	8.3	7	1	8.3	2.8	6	50	28.2	7	58.3	57.7	2	16.7	5.6	-	-	2.8	3	25	22.5	-	-	5.6	-	-	5.6	-	-	12.7	1	8.3	8.5	2	16.7
	ALG1-CDG	6	5	83.3		1	16.7		1	16.7		4	66.7		1	16.7		-	-		2	33.3		5	83.3		-	-		-	-		-	-		-	-		-	-		-	-		-	-		1	16.7
	ALG13-CDG	4	4	100		-	-		-	-		2	50		-	-		-	-		-	-		3	75		-	-		-	-		-	-		-	-		-	-		1	25		-	-		-	-
	SSR4-CDG	3	2	66.7		1	33.3		2	66.7		1	33.3		-	-		-	-		1	33.3		-	-		-	-		-	-		1	33.3		1	33.3		-	-		-	-		-	-		-	-
	ALG12-CDG	2	2	100		2	100		-	-		2	100		1	50		-	-		1	50		1	50		-	-		-	-		1	50		1	50		-	-		-	-		1	50		1	50
	MAN1B1-CDG	2	1	50		-	-		-	-		2	100		-	-		-	-		1	50		-	-		-	-		-	-		-	-		-	-		-	-		-	-		-	-		-	-
	ALG11-CDG	1	-	-		-	-		1	100		1	100		-	-		-	-		1	100		-	-		-	-		-	-		-	-		-	-		-	-		1	100		-	-		-	-
	ALG3-CDG	1	1	100		-	-		-	-		1	100		-	-		-	-		-	-		1	100		-	-		-	-		1	100		1	100		-	-		1	100		-	-		1	100
	DDOST-CDG	1	1	100		-	-		-	-		-	-		-	-		-	-		-	-		-	-		1	100		1	100		1	100		-	-		-	-		-	-		-	-		1	100
	DPAGT1-CDG	1	1	100		-	-		-	-		1	100		-	-		-	-		-	-		-	-		-	-		-	-		-	-		-	-		-	-		-	-		-	-		-	-
	FUT8-CDG	1	1	100		1	100		1	100		1	100		-	-		-	-		-	-		-	-		-	-		-	-		-	-		-	-		-	-		-	-		-	-		-	-
	MOGS-CDG	1	1	100		1	100		-	-		1	100		-	-		-	-		1	100		1	100		-	-		-	-		1	100		-	-		-	-		1	100		-	-		1	100
	MPI-CDG	1	1	100		1	100		1	100		1	100		1	100		-	-		-	-		-	-		-	-		-	-		-	-		-	-		-	-		-	-		-	-		-	-
	RFT1-CDG	1	1	100		-	-		-	-		1	100		-	-		-	-		-	-		-	-		-	-		1	100		-	-		-	-		-	-		-	-		-	-		-	-
	SSR3-CDG	1	-	-		1	100		1	100		-	-		-	-		-	-		-	-		-	-		-	-		-	-		-	-		-	-		-	-		-	-		-	-		-	-
	PIGA-CDG	9	6	66.7		-	-		2	22.2		4	44.4		-	-		-	-		-	-		9	100		-	-		-	-		1	11.1		-	-		-	-		1	11.1		-	-		-	-
	PIGN-CDG	7	7	100		1	14.3		1	14.3		5	71.4		-	-		-	-		2	28.6		4	57.1		-	-		-	-		3	42.9		-	-		1	14.3		1	14.3		-	-		2	28.6
	GPAA1-CDG	1	1	100		-	-		-	-		1	100		-	-		-	-		1	100		1	100		-	-		-	-		-	-		-	-		-	-		-	-		-	-		-	-
	PGAP3-CDG	1	-	-		1	100		-	-		1	100		-	-		-	-		-	-		1	100		-	-		-	-		1	100		-	-		1	100		1	100		-	-		-	-
	PIGW-CDG	1	1	100		-	-		-	-		1	100		-	-		-	-		1	100		1	100		-	-		-	-		-	-		-	-		-	-		-	-		-	-		-	-
	SLC35A2-CDG	4	3	75		1	25		1	25		2	50		1	25		-	-		2	50		4	100		-	-		-	-		-	-		-	-		1	25		1	25		1	25		-	-
	COG6-CDG	2	1	50		1	50		1	50		2	100		-	-		-	-		-	-		-	-		-	-		-	-		1	50		-	-		-	-		-	-		-	-		1	50
	PGM1-CDG	2	1	50		1	50		-	-		-	-		-	-		-	-		-	-		-	-		-	-		-	-		-	-		-	-		1	50		-	-		2	100		-	-
	CAD-CDG	1	-	-		-	-		-	-		-	-		-	-		-	-		-	-		-	-		-	-		-	-		-	-		-	-		-	-		-	-		-	-		-	-
	COG8-CDG	1	1	100		-	-		-	-		1	100		-	-		1	100		1	100		1	100		1	100		-	-		1	100		1	100		-	-		1	100		-	-		1	100
	DHDDS-CDG	1	1	100		-	-		-	-		1	100		-	-		-	-		-	-		1	100		-	-		-	-		1	100		-	-		-	-		-	-		-	-		-	-
	DPM1-CDG	1	-	-		-	-		-	-		1	100		-	-		-	-		-	-		1	100		-	-		-	-		-	-		-	-		-	-		-	-		-	-		-	-
	GMPPB-CDG	1	-	-		-	-		-	-		-	-		-	-		-	-		-	-		-	-		-	-		-	-		-	-		-	-		-	-		-	-		1	100		-	-
	NANS-CDG	1	-	-		1	100		-	-		1	100		-	-		-	-		-	-		-	-		-	-		-	-		-	-		-	-		-	-		-	-		-	-		-	-
All-CDG	-	160	132	-	82.5	51	-	31.9	47	-	29.4	121	-	75.6	23	-	14.4	4	-	2.5	81	-	50.6	51	-	31.9	10	-	6.3	8	-	5	65	40.6	-	18	-	11.3	12	-	7.5	33	-	20.6	24	-	15	22	-
Healthcare Professionals	Professionals	24	22	-	91.7	12	-	50	19	-	79.2	22	-	91.7	10	-	41.7	4	-	16.7	8	-	33.3	14	-	58.3	1	-	4.2	2	-	8.3	4	-	16.7	0	-	0	1	-	4.2	5	-	20.8	8	-	33.3	0	-
[truncated: 18 more columns]
